# Supplementary material for: Inferring selection in the Anopheles gambiae species complex: an example from immune-related serine protease inhibitors
Source: Malar J. 2009 Jun 4;8:117. doi: 10.1186/1475-2875-8-117 (PMC2698913; doi:10.1186/1475-2875-8-117)
Supplement: Additional file 3 — Genetic diversity and differentiation. Sheet 1: genetic diversity at synonymous and non-synonymous sites, and Tajima's D statistic for synonymous sites, for all loci and populations. Sheet 2: genetic differentiation (Fst, Kst and Snn) between populations for all loci. [file 1475-2875-8-117-S3.xls]

## Sheet: Within-population Diversity
Species	Population	Locus	n	Syn_Sites	Non_Syn sites	N	S	pi(a)	pi(s)	Tajima'sD	TajD(p)
Arabiensis	BK	C01	18	129.2	416.8	12	13	0.573	1.606	-1.70463	0.034
Arabiensis	BK	C02	18	158.2	471.8	0	28	0	5.296	-0.02412	0.573		Within-Population diversity
Arabiensis	BK	C03	16	83.9	294.1	0	11	0	3.789	-0.36645	0.38
Arabiensis	BK	C04	18	188.8	576.2	3	31	0.119	4.957	0.15509
Arabiensis	BK	C05	18	177.4	533.6	5	8	0.123	0.614	-1.74211	0.034		n: number of allele sequenced
Arabiensis	BK	C06	18	86.2	267.8	0	4	0	1.471	0.23717	0.645		Syn_Sites: Number of synonymous sites analysed
Arabiensis	BK	C07	18	116.5	435.5	0	1	0	0.18	-0.52899	0.508		Non_Syn_Site: Number of non-synonymous sites analysed
Arabiensis	BK	C08	18	190.3	520.7	1	18	0.021	2.578	-0.10365	0.498		N: Number of non-synonymous polymorphisms
Arabiensis	BK	C09	18	133.6	388.4	2	11	0.057	2.989	0.79245	0.826		S: number of synonymous polymorphisms
Arabiensis	BK	C10	18	85.1	250.9	0	5	0	1.239	-0.88822			pi(a): Average pairwise diversity at non-synonymous sites
Arabiensis	BK	C11	18	142.5	451.5	0	4	0	0.58	-0.87537	0.213		pi(s): Average pairwise diversity at synonymous sites
Arabiensis	BK	C12	16	97.2	307.8	4	10	0.375	3.305	0.15842	0.588		Tajima'sD: Tajimas D statistic
Arabiensis	BK	C14	18	128.8	399.2	0	0	0	0	NA	NA		TajD(p): Probability of observing a more negative value, based on 10,000 coalescent simulations
Arabiensis	BK	C16	16	55.3	181.7	0	0	0	0	NA	NA
Arabiensis	BK	C17	18	127.8	358.1	6	8	0.283	1.93	0.16739	0.635
Arabiensis	BK	C18	18	151.7	496.3	2	2	0.045	0.384	0.00096	0.534
Control Loci			17.625	128.281	396.9	2.1875	9.625	0.09975	1.93237	-0.33729
Arabiensis	BK	S01	18	145.8	433.2	7	11	0.298	1.549	-1.30197	0.079
Arabiensis	BK	S02	18	153	513	3	18	0.126	2.679	-0.89095	0.158
Arabiensis	BK	S03	18	194.7	585.3	7	12	0.133	1.543	-0.70546	0.242
Arabiensis	BK	S04	20	127.8	424.2	8	4	0.548	0.885	-0.07703	0.491
Arabiensis	BK	S05	16	188.9	594.1	8	18	0.402	2.837	-0.52607	0.333
Arabiensis	BK	S06	16	176.8	549.2	4	13	0.131	1.793	-0.77217	0.253
Arabiensis	BK	S07	16	183.5	563.5	6	5	0.325	0.712	-0.45234	0.383
Arabiensis	BK	S08	18	148.9	499.1	3	8	0.149	1.821	-0.10365	0.516
Arabiensis	BK	S09	16	157.7	514.3	4	8	0.243	1.129	-0.96339	0.192
Arabiensis	BK	S10	18	149.8	501.2	2	14	0.044	1.445	-1.78096	0.02
Arabiensis	BK	S11	18	177.8	599.2	9	20	0.275	3.679	0.54942	0.784
Arabiensis	BK	S12	16	129.1	434.9	0	17	0	4.494	0.39488	0.719
Arabiensis	BK	S14	16	172.4	556.6	4	7	0.109	0.856	-1.07382	0.153
Arabiensis	BK	S16	16	187	569	9	10	0.36	1.781	0.16739	0.629
Arabiensis	BK	S17	18	142	436.8	3	15	0.173	3.482	0.89483	0.848
Arabiensis	BK	S18	18	201.6	614.4	5	10	0.213	1.156	-0.01817	0.548
Serpins			17.25	164.8	524.25	5.125	11.875	0.220562	1.99006	-0.416216
Overall			17.4375	146.541	460.575	3.65625	10.75	0.160156	1.96122	-0.379384
Arabiensis	Tz	C01	28	127.3	403.7	12	9	0.457	0.984	-1.52448	0.046
Arabiensis	Tz	C02	28	158.3	471.7	0	32	0	4.956	-0.17201	0.497
Arabiensis	Tz	C03	24	83.7	294.1	1	10	0.028	3.511	0.02563	0.571
Arabiensis	Tz	C04	28	187.3	571.7	6	20	0.249	4.01	1.30867	0.925
Arabiensis	Tz	C05	28	177.2	533.8	6	10	0.195	1.395	-0.43059	0.357
Arabiensis	Tz	C06	26	86.2	267.8	0	2	0	0.696	0.29754	0.673
Arabiensis	Tz	C07	26	116.5	435.5	0	2	0	0.344	-0.50721	0.373
Arabiensis	Tz	C08	24	190.3	520.7	1	22	0.016	3.048	-0.23974	0.461
Arabiensis	Tz	C09	26	133.7	388.3	5	9	0.136	1.942	0.6152	0.788
Arabiensis	Tz	C10	26	85.2	250.8	1	4	0.031	1.114	-0.27193	0.492
Arabiensis	Tz	C11	26	142.5	451.5	0	3	0	0.44	-0.50428	0.356
Arabiensis	Tz	C12	28	97.1	307.9	4	16	0.342	3.799	-0.22989	0.452
Arabiensis	Tz	C14	28	124.8	385.2	1	1	0.019	0.057	-1.15142
Arabiensis	Tz	C16	28	57.7	194.3	0	0	0	0	NA	NA
Arabiensis	Tz	C17	22	127.9	358	5	9	0.271	1.656	-0.50727	0.378
Arabiensis	Tz	C18	28	149.2	489.8	2	2	0.029	0.282	-0.37985	0.412
Control Loci			26.5	127.806	395.3	2.75	9.4375	0.110812	1.76462	-0.244775
Arabiensis	Tz	S01	28	145.6	433.4	7	8	0.285	0.947	-0.83495	0.22
Arabiensis	Tz	S02	26	152.9	513.1	5	17	0.282	3.005	0.26009	0.679
Arabiensis	Tz	S03	26	193.2	580.8	7	20	0.153	1.951	-1.02027	0.164
Arabiensis	Tz	S04	24	126.2	419.8	5	5	0.44	0.747	-0.61009	0.308
Arabiensis	Tz	S05	28	188.1	594.9	7	21	0.348	2.882	0.25448	0.687
Arabiensis	Tz	S06	28	178.2	550.8	6	19	0.221	1.384	-1.75411	0.024
Arabiensis	Tz	S07	26	177.9	542.1	10	19	0.191	1.504	-1.49664	0.042
Arabiensis	Tz	S08	26	132	441	4	12	0.236	2.279	-0.23974	0.459
Arabiensis	Tz	S09	28	157.7	514.3	3	9	0.042	1.358	-0.47142	0.379
Arabiensis	Tz	S10	28	152.1	504.9	3	6	0.068	0.732	-0.81611	0.247
Arabiensis	Tz	S11	22	176.4	597.6	7	14	0.321	1.79	-0.71891	0.256
Arabiensis	Tz	S12	24	127.9	427.1	2	14	0.039	3.954	1.10124	0.887
Arabiensis	Tz	S14	18	172.4	556.6	0	4	0	0.0754	0.33831	0.652
Arabiensis	Tz	S16	18	186.6	563.3	9	6	0.382	0.464	-0.50727	0.369
Arabiensis	Tz	S17	28	139.5	421.5	5	19	0.326	4.636	1.17381	0.923
Arabiensis	Tz	S18	28	201.5	614.5	3	10	0.229	1.251	-0.08729	0.531
Serpins			25.375	163.013	517.231	5.1875	12.6875	0.222688	1.80996	-0.339304
Overall			25.9375	145.409	456.266	3.96875	11.0625	0.16675	1.78729	-0.293565
Gambiae	BK_M	C01	30	127.9	403.1	7	20	0.241	2.416	-1.38522	0.0635
Gambiae	BK_M	C02	32	158.5	471.5	1	48	0.013	6.752	-0.52089	0.33914
Gambiae	BK_M	C03	26	83.9	294.1	0	12	0	3.425	-0.56364	0.23472
Gambiae	BK_M	C04	30	188.9	576.1	12	48	0.583	6.771	0.15675	0.63226
Gambiae	BK_M	C05	32	173.8	534.3	14	9	0.362	0.481	-1.73853	0.02074
Gambiae	BK_M	C06	26	86.2	267.8	0	5	0	0.53	-1.84893	0.0222
Gambiae	BK_M	C07	26	116.1	435.9	0	8	0	2.308	0.81515	0.827
Gambiae	BK_M	C08	30	184.8	502.2	0	20	0	2.702	0.05673	0.58586
Gambiae	BK_M	C09	30	133.3	388.7	4	16	0.2	3.902	0.48877	0.76
Gambiae	BK_M	C10	30	85.3	250.7	0	9	0	0.996	-1.95354	0.00916
Gambiae	BK_M	C11	32	142.5	451.5	0	7	0	0.431	-1.88383	0.01338
Gambiae	BK_M	C12	30	96.2	305.8	6	23	0.378	4.416	-1.09197	0.1314
Gambiae	BK_M	C14	30	126.8	395.2	0	12	0	3.343	1.20445	0.893
Gambiae	BK_M	C16	32	125.2	348.8	12	16	0.265	2.509	-0.74625	0.2512
Gambiae	BK_M	C17	32	55.3	181.7	1	4	0.034	0.56	0.23535	0.6598
Gambiae	BK_M	C18	32	151.8	493.2	1	9	0.13	0.969	-1.05963	0.14874
Control Loci			30	127.281	393.788	3.625	16.625	0.137875	2.65694	-0.614702
Gambiae	BK_M	S02	30	153.5	518.5	2	21	0.153	3.702	-0.09323	0.52664
Gambiae	BK_M	S03	32	194.3	585.7	8	37	0.225	4.052	-0.51651	0.34362
Gambiae	BK_M	S04	30	127.9	424.1	6	13	0.671	2.107	-0.10974	0.52366
Gambiae	BK_M	S05	32	188.3	594.7	5	27	0.076	1.848	-1.32521	0.07708
Gambiae	BK_M	S06	30	169.2	529.8	6	22	0.181	2.74	-0.63449	0.2966
Gambiae	BK_M	S07	32	183.6	563.4	20	32	0.342	2.065	-1.84026	0.01328
Gambiae	BK_M	S08	28	147.6	494.4	5	29	0.072	4.644	-0.54956	0.32488
Gambiae	BK_M	S09	32	156.3	509.7	6	20	0.085	1.203	-2.14937	0.00284
Gambiae	BK_M	S10	30	152.3	504.7	5	19	0.151	2.447	-0.65378	0.28504
Gambiae	BK_M	S11	30	178	599	12	42	0.49	3.465	-0.54018	0.33604
Gambiae	BK_M	S12	32	129.1	434.9	1	26	0.04	3.643	-0.91645	0.47074
Gambiae	BK_M	S14	26	172.3	556.7	2	19	0.028	1.406	-1.86068	0.01346
Gambiae	BK_M	S16	32	189.3	572.7	19	19	0.726	2.269	-0.29095	0.44406
Gambiae	BK_M	S17	32	142.6	436.4	6	24	0.234	4.589	0.23535	0.688
Gambiae	BK_M	S18	26	197.2	600.8	31	64	0.615	3.86	-0.65062	0.28114
Serpins			30.25	163.049	519.955	8.60156	26.9141	0.26418	2.91856	-0.781899
Overall			30.0645	144.951	455.7	6.27823	22.1815	0.203319	2.84642	-0.686645
Gambiae	BK_S	C01	2	130.1	415.9	3	3	0.725	2.342
Gambiae	BK_S	C02	4	158.4	471.6	1	23	0.106	8.573
Gambiae	BK_S	C03	4	84	294	1	6	0.17	3.659
Gambiae	BK_S	C04	4	189.3	575.7	4	17	0.436	5.383
Gambiae	BK_S	C05	4	175.1	535.1	1	3	0.187	1.054
Gambiae	BK_S	C06	4	86.2	267.8	0	2	0	1.17
Gambiae	BK_S	C07	4	115.9	436.1	1	3	0.115	1.305
Gambiae	BK_S	C08	2	190.2	520.7	1	11	0.192	6.02
Gambiae	BK_S	C09	4	133.4	388.6	1	11	0.129	4.372
Gambiae	BK_S	C10	4	82.25	250.25	1	0	0.2	0
Gambiae	BK_S	C11	4	142.5	451.5	0	1	0	0.352
Gambiae	BK_S	C12	2	96.8	308.2	3	4	0.98	4.249
Gambiae	BK_S	C14	4	124.8	385.2	0	11	0	4.967
Gambiae	BK_S	C16	4	129.6	356.4	3	3	0.469	1.167
Gambiae	BK_S	C17	4	55.3	181.7	0	0	0	0
Gambiae	BK_S	C18	4	151.8	496.2	2	8	0.202	3.369
Control Loci			3.625	127.853	395.934	1.375	6.625	0.244437	2.99887
Gambiae	BK_S	S01	4	145.1	433.9	3	9	0.385	2.928
Gambiae	BK_S	S02	4	154.6	523.4	2	15	0.223	6.177
Gambiae	BK_S	S03	4	194.4	585.8	7	19	0.6	5.336
Gambiae	BK_S	S04	4	128.1	423.9	6	2	0.87	0.785
Gambiae	BK_S	S05	4	188	594	2	8	0.253	2.067
Gambiae	BK_S	S06	4	178.2	549.8	1	9	0.091	2.762
Gambiae	BK_S	S07	4	183.4	563.6	4	9	0.356	2.494
Gambiae	BK_S	S08	4	148.5	499.5	2	6	0.2	2.048
Gambiae	BK_S	S09	2	157.7	514.3	0	0	0	0
Gambiae	BK_S	S10	4	152.1	504.9	1	9	0.099	3.246
Gambiae	BK_S	S11	4	178.3	598.8	5	16	0.447	4.727
Gambiae	BK_S	S12	4	128.9	435.1	1	2	0.153	1.7
Gambiae	BK_S	S14	4	172	557	0	7	0	2.063
Gambiae	BK_S	S16	4	189.6	572.4	11	10	1.056	2.959
Gambiae	BK_S	S17	4	142.3	436.7	2	12	0.229	4.464
Gambiae	BK_S	S18	4	201.5	614.5	2	12	0.163	3.471
Control Loci			3.875	165.169	525.475	3.0625	9.0625	0.320313	2.95169
Overall			3.75	146.511	460.705	2.21875	7.84375	0.282375	2.97528
Gambiae	KY	C01	40	128	403	6	10	0.5	2.785	1.45764	0.93
Gambiae	KY	C02	38	158.4	471.6	0	28	0	6.232	1.45238	0.946
Gambiae	KY	C03	36	82.8	292.2	1	8	0.019	3.14	0.81067	0.828
Gambiae	KY	C04	34	187.8	574.2	9	33	0.443	4.826	0.33941	0.695
Gambiae	KY	C05	38	174.9	536.1	5	4	0.134	0.44	0.35678	0.685
Gambiae	KY	C06	40	86.2	267.8	0	0	0	0	NA	NA
Gambiae	KY	C07	38	115.8	436.2	0	0	0	0	NA	NA
Gambiae	KY	C08	40	184.9	502.1	0	20	0	3.734	1.53413	0.945
Gambiae	KY	C09	38	133.3	388.7	3	8	0.153	2.738	2.97139	1
Gambiae	KY	C10	38	85.4	250.6	1	1	0.06	0.227	-0.27123	0.541
Gambiae	KY	C11	42	142.5	451.5	0	2	0	0.373	0.26461	0.628
Gambiae	KY	C12	42	96.3	302.7	3	10	0.154	1.575	-1.18562	0.127
Gambiae	KY	C14	42	134.5	423.5	0	0	0	0	NA	NA
Gambiae	KY	C16	40	55.3	181.7	0	1	0	0.258	-0.76844
Gambiae	KY	C17	42	129.5	356.5	1	6	0.026	0.626	-0.76844	0.245
Gambiae	KY	C18	40	141.7	496.3	1	0	0.072	0	NA	NA
Control Loci			39.25	127.331	395.919	1.875	8.1875	0.0975625	1.68463
Gambiae	KY	S01	42	139.2	415.8	5	8	0.28	2.207	1.49005	0.95
Gambiae	KY	S02	36	153	513	1	20	0.085	4.061	0.85533	0.871
Gambiae	KY	S03	42	194	586	9	34	0.543	4.842	0.806	0.829
Gambiae	KY	S04	32	127.8	424.2	11	9	0.647	2.299	0.89788	0.854
Gambiae	KY	S05	42	188.3	594.8	2	11	0.016	1.487	0.0665	0.587
Gambiae	KY	S06	28	178	551	5	17	0.067	3.032	1.25447	0.913
Gambiae	KY	S07	36	183.8	563.2	5	10	0.342	2.286	2.33548	0.99
Gambiae	KY	S08	40	133.1	451.9	1	13	0.011	2.858	1.53413	0.948
Gambiae	KY	S09	40	157.5	514.5	3	9	0.107	1.236	-0.25567	0.464
Gambiae	KY	S10	42	152.4	504.6	2	15	0.036	2.876	0.7386	0.791
Gambiae	KY	S11	42	178.3	598.7	13	42	0.73	4.536	0.8609	0.854
Gambiae	KY	S12	32	129	435	2	14	0.077	4.348	1.86954	0.977
Gambiae	KY	S14	40	172.3	556.716	0	4	0	0.0764	0.93574	0.852
Gambiae	KY	S16	36	187.9	568.1	16	8	0.923	0.974	-0.76844	0.258
Gambiae	KY	S17	40	137.5	420.5	3	15	0.178	3.007	0.47438	0.751
Gambiae	KY	S18	40	201.4	614.6	1	12	0.053	2.317	2.35857	0.994
Serpins			38.125	163.344	519.538	4.9375	15.0625	0.255938	2.65265
Overall			38.6875	145.338	457.729	3.40625	11.625	0.17675	2.16864
Melas	GH	C01	10	128.2	411.8	5	2	0.281	0.313
Melas	GH	C03	14	83.8	294.2	0	3	0	0.658
Melas	GH	C05	10	168.7	515.3	3	5	0.117	0.795
Melas	GH	C06	12	85.8	268.2	1	2	0.113	0.094
Melas	GH	C07	10	115.8	436.2	0	0	0	0
Melas	GH	C08	12	190.1	520.9	0	5	0	0.0584
Melas	GH	C09	12	117.7	350.3	0	0	0	0
Melas	GH	C10	16	84.6	251.4	0	3	0	0.444
Melas	GH	C11	16	142.5	451.1	0	7	0	0.871
Melas	GH	C12	14	122.6	387.4	3	6	0.233	2.072
Melas	GH	C14	12	128.2	393.8	0	2	0	0.367
Melas	GH	C16	16	58.7	196.3	0	5	0	2.822
Control Loci			12.8333	118.892	373.075	1	3.33333	0.062	0.707867
Melas	GH	S01	12	143.3	435.7	4	6	0.153	0.797
Melas	GH	S03	10	183.3	560.7	2	14	0.071	2.55
Melas	GH	S05	14	170	546	4	9	0.105	1.495
Melas	GH	S06	10	178.3	550.7	3	7	0.137	1.333
Melas	GH	S07	12	179.2	555.83	10	1	0.325	0.093
Melas	GH	S08	16	131	439	4	6	0.27	1.757
Melas	GH	S09	6	157.4	514.6	2	2	0.13	0.425
Melas	GH	S10	6	152	505	0	2	0	0.572
Melas	GH	S11	6	178.1	598.9	2	3	0.145	0.564
Melas	GH	S18	4	191	583	1	1	0.114	0.262
Melas	GH	S02	6	152.3	519.6	0	4	0	1.013
Serpins			9.27273	165.082	528.094	2.90909	5	0.131818	0.987364
Overall			11.1304	140.983	447.214	1.91304	4.13043	0.0953913	0.841539

## Sheet: InterPopulation Differentiation
Species		Populations	Locus	Fst	Kst	Kst(p)	Snn	Snn(p)
Arabiensis	Gambiae	TZ vs KY	N01	0.52874	0.36003	0	0.91538	0
Arabiensis	Gambiae	TZ vs KY	N02	0.34187	0.2022	0	0.99242	0		Within-Population diversity
Arabiensis	Gambiae	TZ vs KY	N03	0.42365	0.2705	0	0.9875	0
Arabiensis	Gambiae	TZ vs KY	N04	0.44625	0.28609	0	1	0
Arabiensis	Gambiae	TZ vs KY	N05	0.68891	0.53918	0	1	0		Fst: Fst as calculated by DnaSP
Arabiensis	Gambiae	TZ vs KY	N06	0.28046	0.16154	0	0.71992	0		Kst: Hudson's 1992 Kst statistic
Arabiensis	Gambiae	TZ vs KY	N07	0.96599	0.94453	0	1	0		Kst(p): Probability of zero population differentiation, based on 10000 permutations
Arabiensis	Gambiae	TZ vs KY	N08	0.42522	0.25564	0	0.99688	0		Snn: Hudson's nearest neighbour statistic (the proportion of nearest-neighbour haplotypes in the same population)
Arabiensis	Gambiae	TZ vs KY	N09	0.47037	0.29855	0	0.95314	0		Snn(p): Probability of zero population differentiation, based on 10000 permutations
Arabiensis	Gambiae	TZ vs KY	N10	0.23533	0.13039	0	0.92248	0
Arabiensis	Gambiae	TZ vs KY	N11	0.30216	0.17465	0	0.69247	0
Arabiensis	Gambiae	TZ vs KY	N12	0.31208	0.18995	0	0.86881	0
Arabiensis	Gambiae	TZ vs KY	N14	0.99291	0.9884	0	1	0
Arabiensis	Gambiae	TZ vs KY	N16	0.59794	0.4096	0	0.89508	0
Arabiensis	Gambiae	TZ vs KY	N17	0.65516	0.51275	0	1	0
Arabiensis	Gambiae	TZ vs KY	N18	0.15709	0.08708	0	0.6158	0
Control Loci				0.489008	0.363193	0	0.909992	0
Arabiensis	Gambiae	TZ vs KY	S01	0.19221	0.10277	0	0.95082	0
Arabiensis	Gambiae	TZ vs KY	S02	0.50192	0.33126	0	0.98333	0
Arabiensis	Gambiae	TZ vs KY	S03	0.31273	0.16463	0	0.89102	0
Arabiensis	Gambiae	TZ vs KY	S04	0.36235	0.21359	0	1	0
Arabiensis	Gambiae	TZ vs KY	S05	0.42168	0.2824	0	0.94348	0
Arabiensis	Gambiae	TZ vs KY	S06	0.43192	0.26201	0	0.95714	0
Arabiensis	Gambiae	TZ vs KY	S07	0.25186	0.13817	0	0.93548	0
Arabiensis	Gambiae	TZ vs KY	S08	0.38546	0.23834	0	0.96212	0
Arabiensis	Gambiae	TZ vs KY	S09	0.36993	0.2217	0	0.9951	0
Arabiensis	Gambiae	TZ vs KY	S10	0.44492	0.2615	0	1	0
Arabiensis	Gambiae	TZ vs KY	S11	0.23923	0.11101	0	0.975	0
Arabiensis	Gambiae	TZ vs KY	S12	0.24262	0.13524	0	0.98214	0
Arabiensis	Gambiae	TZ vs KY	S14	0.31995	0.16977	0	0.85317	0
Arabiensis	Gambiae	TZ vs KY	S16	0.61943	0.39401	0	1	0
Arabiensis	Gambiae	TZ vs KY	S17	0.16475	0.09136	0	0.97794	0
Arabiensis	Gambiae	TZ vs KY	S18	0.35568	0.21011	0	0.94118	0
Serpins				0.35104	0.207992	0	0.959245	0
Overall				0.420024	0.285592	0	0.934619	0
Arabiensis	Gambiae	Overall	N01	0.3802	0.21908	0	0.93821	0
Arabiensis	Gambiae	Overall	N02	0.24476	0.12939	0	0.965	0
Arabiensis	Gambiae	Overall	N03	0.33454	0.19487	0	0.91462	0
Arabiensis	Gambiae	Overall	N04	0.32324	0.18325	0	0.99123	0
Arabiensis	Gambiae	Overall	N05	0.66811	0.50027	0	1	0
Arabiensis	Gambiae	Overall	N06	0.18271	0.10138	0	0.7361	0
Arabiensis	Gambiae	Overall	N07	0.7246	0.5313	0	0.85369	0
Arabiensis	Gambiae	Overall	N08	0.31614	0.17355	0	0.98644	0
Arabiensis	Gambiae	Overall	N09	0.3428	0.19182	0	0.93723	0
Arabiensis	Gambiae	Overall	N10	0.377	0.21873	0	0.958	0
Arabiensis	Gambiae	Overall	N11	0.1242	0.06367	0	0.67925	0
Arabiensis	Gambiae	Overall	N12	0.20978	0.11171	0	0.84707	0
Arabiensis	Gambiae	Overall	N14	0.73155	0.50679	0	0.96774	0
Arabiensis	Gambiae	Overall	N16	0.44102	0.27545	0	0.95485	0
Arabiensis	Gambiae	Overall	N17	0.52698	0.3435	0	0.98305	0
Arabiensis	Gambiae	Overall	N18	0.36015	0.1862	0	0.73831	0
Control Loci				0.392986	0.245685	0	0.903174	0
Arabiensis	Gambiae	Overall	S01	0.1892	0.09639	0	0.95785	0
Arabiensis	Gambiae	Overall	S02	0.30589	0.16742	0	0.93402	0
Arabiensis	Gambiae	Overall	S03	0.27275	0.13384	0	0.88911	0
Arabiensis	Gambiae	Overall	S04	0.22652	0.11788	0	0.96497	0
Arabiensis	Gambiae	Overall	S05	0.27878	0.16833	0	0.89248	0
Arabiensis	Gambiae	Overall	S06	0.29905	0.15742	0	0.9325	0
Arabiensis	Gambiae	Overall	S07	0.2122	0.10381	0	0.88398	0
Arabiensis	Gambiae	Overall	S08	0.32923	0.18916	0	0.98584	0
Arabiensis	Gambiae	Overall	S09	0.31156	0.17615	0	0.98898	0
Arabiensis	Gambiae	Overall	S10	0.40696	0.2264	0	1	0
Arabiensis	Gambiae	Overall	S11	0.18086	0.08524	0	0.93643	0
Arabiensis	Gambiae	Overall	S12	0.157	0.08045	0	0.92424	0
Arabiensis	Gambiae	Overall	S14	0.2541	0.12835	0	0.82686	0
Arabiensis	Gambiae	Overall	S16	0.45859	0.25675	0	0.98113	0
Arabiensis	Gambiae	Overall	S17	0.16991	0.08921	0	0.88426	0
Arabiensis	Gambiae	Overall	S18	0.21867	0.11173	0	0.89703	0
Serpins				0.266954	0.143033	0	0.92998	0
Overall				0.32997	0.194359	0	0.916577	0
Arabiensis	Gambiae	BK (gam) vs BK (Arbn)	N01	0.44363	0.27473	0	0.858	0
Arabiensis	Gambiae	BK (gam) vs BK (Arbn)	N02	0.18246	0.08937	0	0.92387	0
Arabiensis	Gambiae	BK (gam) vs BK (Arbn)	N03	0.37916	0.22672	0	1	0
Arabiensis	Gambiae	BK (gam) vs BK (Arbn)	N04	0.29289	0.15186	0	0.97436	0
Arabiensis	Gambiae	BK (gam) vs BK (Arbn)	N05	0.70673	0.50239	0	1	0
Arabiensis	Gambiae	BK (gam) vs BK (Arbn)	N06	0.10548	0.05831	0	0.73711	0
Arabiensis	Gambiae	BK (gam) vs BK (Arbn)	N07	0.46755	0.25739	0	0.6918	0
Arabiensis	Gambiae	BK (gam) vs BK (Arbn)	N08	0.30174	0.16678	0	0.9435	0
Arabiensis	Gambiae	BK (gam) vs BK (Arbn)	N09	0.28041	0.14396	0	0.94327	0
Arabiensis	Gambiae	BK (gam) vs BK (Arbn)	N10	0.70315	0.51866	0	0.99825	0
Arabiensis	Gambiae	BK (gam) vs BK (Arbn)	N11	0.04992	0.02448	0.001	0.64587	0.007
Arabiensis	Gambiae	BK (gam) vs BK (Arbn)	N12	0.16114	0.07644	0	0.88966	0
Arabiensis	Gambiae	BK (gam) vs BK (Arbn)	N14	0.50103	0.26167	0	0.9251	0
Arabiensis	Gambiae	BK (gam) vs BK (Arbn)	N16	0.41886	0.25166	0	0.98077	0
Arabiensis	Gambiae	BK (gam) vs BK (Arbn)	N17	0.41612	0.24389	0	0.98148	0
Arabiensis	Gambiae	BK (gam) vs BK (Arbn)	N18	0.78679	0.59156	0	0.88889	0
Control Loci				0.387316	0.239992	6.25e-05	0.898871	0.0004375
Arabiensis	Gambiae	BK (gam) vs BK (Arbn)	S01	0.3441	0.18225	0	0.93056	0
Arabiensis	Gambiae	BK (gam) vs BK (Arbn)	S02	0.16617	0.07907	0	0.90511	0
Arabiensis	Gambiae	BK (gam) vs BK (Arbn)	S03	0.26814	0.12682	0	0.93313	0
Arabiensis	Gambiae	BK (gam) vs BK (Arbn)	S04	0.31654	0.16266	0	0.92207	0
Arabiensis	Gambiae	BK (gam) vs BK (Arbn)	S05	0.24283	0.13632	0	0.90946	0
Arabiensis	Gambiae	BK (gam) vs BK (Arbn)	S06	0.30864	0.15717	0	0.92514	0
Arabiensis	Gambiae	BK (gam) vs BK (Arbn)	S07	0.34087	0.16788	0	0.86667	0
Arabiensis	Gambiae	BK (gam) vs BK (Arbn)	S08	0.28016	0.14839	0	0.96	0
Arabiensis	Gambiae	BK (gam) vs BK (Arbn)	S09	0.35881	0.20936	0	0.9835	0
Arabiensis	Gambiae	BK (gam) vs BK (Arbn)	S10	0.42544	0.23754	0	0.99359	0
Arabiensis	Gambiae	BK (gam) vs BK (Arbn)	S11	0.21687	0.11177	0	0.8391	0
Arabiensis	Gambiae	BK (gam) vs BK (Arbn)	S12	0.21223	0.10847	0	0.88462	0
Arabiensis	Gambiae	BK (gam) vs BK (Arbn)	S14	0.23924	0.12287	0	0.83292	0
Arabiensis	Gambiae	BK (gam) vs BK (Arbn)	S16	0.48637	0.27257	0	0.96154	0
Arabiensis	Gambiae	BK (gam) vs BK (Arbn)	S17	0.24672	0.124	0	0.75561	0
Arabiensis	Gambiae	BK (gam) vs BK (Arbn)	S18	0.18007	0.08556	0	0.86993	0
Serpins				0.289575	0.152044	0	0.904559	0
Overall				0.338446	0.196018	3.125e-05	0.901715	0.00021875
Arabiensis	Arabiensis	BK vs TZ	N01	0.0062	0.00319	0.281	0.50764	0.505
Arabiensis	Arabiensis	BK vs TZ	N02	0.0104	0.00508	0.242	0.59099	0.165
Arabiensis	Arabiensis	BK vs TZ	N03	0.01996	0.00988	0.194	0.58833	0.177
Arabiensis	Arabiensis	BK vs TZ	N04	0.169	0.09109	0.003	0.8087	0
Arabiensis	Arabiensis	BK vs TZ	N05	0.18575	0.09383	0	0.81671	0
Arabiensis	Arabiensis	BK vs TZ	N06	0.05092	0.0272	0.062	0.61587	0.018
Arabiensis	Arabiensis	BK vs TZ	N07	0.6084	0.42102	0	0.72954	0
Arabiensis	Arabiensis	BK vs TZ	N08	0.0455	0.02311	0.047	0.67728	0.017
Arabiensis	Arabiensis	BK vs TZ	N09	0.09205	0.04834	0.002	0.60985	0.084
Arabiensis	Arabiensis	BK vs TZ	N10	0.14513	0.07459	0	0.77399	0
Arabiensis	Arabiensis	BK vs TZ	N11	0.15284	0.08386	0.003	0.60631	0.008
Arabiensis	Arabiensis	BK vs TZ	N12	0.0489	0.02347	0.062	0.69127	0.019
Arabiensis	Arabiensis	BK vs TZ	N14	0	0	1	0.5091	0.918
Arabiensis	Arabiensis	BK vs TZ	N16	0.45596	0.31148	0	0.89773	0
Arabiensis	Arabiensis	BK vs TZ	N17	0.0425	0.02243	0.095	0.66894	0.012
Arabiensis	Arabiensis	BK vs TZ	N18	0.21327	0.12069	0.001	0.6002	0.001
Control Loci				0.140424	0.0849538	0.1245	0.668278	0.12025
Arabiensis	Arabiensis	BK vs TZ	S01	0.12674	0.06484	0.016	0.62415	0.044
Arabiensis	Arabiensis	BK vs TZ	S02	0.0135	0.00672	0.239	0.59646	0.077
Arabiensis	Arabiensis	BK vs TZ	S03	-0.0223	-0.01072	0.873	0.4241	0.908
Arabiensis	Arabiensis	BK vs TZ	S04	0.49182	0.32668	0	0.80889	0
Arabiensis	Arabiensis	BK vs TZ	S05	0.22177	0.1194	0	0.84659	0
Arabiensis	Arabiensis	BK vs TZ	S06	0.09783	0.04917	0.002	0.78106	0
Arabiensis	Arabiensis	BK vs TZ	S07	0.02419	0.01121	0.151	0.54187	0.194
Arabiensis	Arabiensis	BK vs TZ	S08	0.03792	0.01884	0.091	0.70644	0.005
Arabiensis	Arabiensis	BK vs TZ	S09	0.13496	0.07275	0.003	0.63371	0.055
Arabiensis	Arabiensis	BK vs TZ	S10	0.0228	0.01184	0.12	0.56816	0.142
Arabiensis	Arabiensis	BK vs TZ	S11	0.1686	0.09647	0	0.741	0.001
Arabiensis	Arabiensis	BK vs TZ	S12	0.09813	0.05254	0.013	0.65303	0.028
Arabiensis	Arabiensis	BK vs TZ	S14	0.03739	0.01982	0.118	0.56566	0.072
Arabiensis	Arabiensis	BK vs TZ	S16	0.45188	0.30084	0	0.96078	0
Arabiensis	Arabiensis	BK vs TZ	S17	0.04599	0.02221	0.068	0.6247	0.053
Arabiensis	Arabiensis	BK vs TZ	S18	0.01906	0.0093	0.174	0.74786	0
Serpins				0.123143	0.0732444	0.11675	0.676529	0.0986875
Overall				0.131783	0.0790991	0.120625	0.672403	0.109469
A	B	decrip	Locus	Fst	Kst	Kst(p)	Snn	Snn(p)
Gambiae	Gambiae	BK-M vs KY	N01	0.26132	0.09826	0	0.86752	0
Gambiae	Gambiae	BK-M vs KY	N02	0.17277	0.09546	0	0.84762	0
Gambiae	Gambiae	BK-M vs KY	N03	0.12195	0.06374	0.001	0.95161	0
Gambiae	Gambiae	BK-M vs KY	N04	0.13644	0.07471	0	0.8945	0
Gambiae	Gambiae	BK-M vs KY	N05	0.10666	0.05386	0.001	0.68426	0
Gambiae	Gambiae	BK-M vs KY	N06	0.38771	0.23963	0	0.98387	0
Gambiae	Gambiae	BK-M vs KY	N07	0.57842	0.42281	0	0.89646	0
Gambiae	Gambiae	BK-M vs KY	N08	0.21983	0.12037	0	0.92493	0
Gambiae	Gambiae	BK-M vs KY	N09	0.02744	0.01429	0.114	0.73268	0
Gambiae	Gambiae	BK-M vs KY	N10	0.31502	0.18464	0	0.76593	0
Gambiae	Gambiae	BK-M vs KY	N11	0.14605	0.07914	0	0.58951	0
Gambiae	Gambiae	BK-M vs KY	N12	0.09872	0.0547	0	0.79272	0
Gambiae	Gambiae	BK-M vs KY	N14	0.49585	0.36782	0	0.80952	0
Gambiae	Gambiae	BK-M vs KY	N16	0.10637	0.06104	0	0.77633	0
Gambiae	Gambiae	BK-M vs KY	N17	0.08208	0.04258	0.015	0.65166	0
Gambiae	Gambiae	BK-M vs KY	N18	0.85877	0.76583	0	0.92172	0
Control Loci				0.257213	0.17118	0.0081875	0.818177	0
Gambiae	Gambiae	BK-M vs KY	S01	0.19986	0.11026	0	0.92252	0
Gambiae	Gambiae	BK-M vs KY	S02	0.3664	0.22532	0	0.90409	0
Gambiae	Gambiae	BK-M vs KY	S03	0.09153	0.04681	0.001	0.97876	0
Gambiae	Gambiae	BK-M vs KY	S04	0.26648	0.15566	0	0.92149	0
Gambiae	Gambiae	BK-M vs KY	S05	0.10831	0.05811	0.001	0.86509	0
Gambiae	Gambiae	BK-M vs KY	S06	0.29261	0.16906	0	0.92688	0
Gambiae	Gambiae	BK-M vs KY	S07	0.20689	0.11634	0	0.97059	0
Gambiae	Gambiae	BK-M vs KY	S08	0.07979	0.04232	0.001	0.82451	0
Gambiae	Gambiae	BK-M vs KY	S09	0.17388	0.09498	0	0.91835	0
Gambiae	Gambiae	BK-M vs KY	S10	0.14203	0.07541	0	0.94676	0
Gambiae	Gambiae	BK-M vs KY	S11	0.13846	0.07221	0	0.90972	0
Gambiae	Gambiae	BK-M vs KY	S12	0.15697	0.0964	0	0.88828	0
Gambiae	Gambiae	BK-M vs KY	S14	0.07178	0.03869	0.004	0.76653	0
Gambiae	Gambiae	BK-M vs KY	S16	0.23363	0.13417	0	0.89263	0
Gambiae	Gambiae	BK-M vs KY	S17	0.10189	0.05478	0	0.95062	0
Gambiae	Gambiae	BK-M vs KY	S18	0.16348	0.09359	0	0.94613	0
Serpins				0.174624	0.0990069	0.0004375	0.908309	0
Overall				0.215918	0.135093	0.0043125	0.863243	0
Gambiae	Gambiae	BK-S vs KY	N01	0.11479	0.01238	0.304	0.9246	0.167
Gambiae	Gambiae	BK-S vs KY	N02	0.09833	0.02183	0.162	0.8373	0.276
Gambiae	Gambiae	BK-S vs KY	N03	0.09856	0.0211	0.134	0.90958	0.013
Gambiae	Gambiae	BK-S vs KY	N04	0.1252	0.02787	0.084	0.86842	0.048
Gambiae	Gambiae	BK-S vs KY	N05	0.02386	0.00575	0.274	0.8559	0.08
Gambiae	Gambiae	BK-S vs KY	N06	0.08703	0.02568	0.024	0.91042	0.001
Gambiae	Gambiae	BK-S vs KY	N07	0.5	0.48101	0	1	0
Gambiae	Gambiae	BK-S vs KY	N08	0.16537	0.2299	0.365	0.95238	0.024
Gambiae	Gambiae	BK-S vs KY	N09	0.14399	0.03656	0.111	0.95238	0
Gambiae	Gambiae	BK-S vs KY	N10	0.48798	0.09208	0.008	0.85695	0.084
Gambiae	Gambiae	BK-S vs KY	N11	0.21286	0.04108	0.035	0.85939	0.04
Gambiae	Gambiae	BK-S vs KY	N12	0.12784	0.0239	0.087	0.93182	0.126
Gambiae	Gambiae	BK-S vs KY	N14	0.59048	0.57369	0	0.97826	0
Gambiae	Gambiae	BK-S vs KY	N16	0.1665	0.07628	0.001	0.86938	0.052
Gambiae	Gambiae	BK-S vs KY	N17	0.13832	0.02307	0.126	0.95341	0
Gambiae	Gambiae	BK-S vs KY	N18	0.24761	0.1689	0.005	0.91193	0.005
Control Loci				0.208045	0.116318	0.1075	0.910757	0.05725
Gambiae	Gambiae	BK-S vs KY	S01	0.06139	0.01122	0.195	0.95652	0
Gambiae	Gambiae	BK-S vs KY	S02	-0.03669	-0.00806	0.357	0.95	0
Gambiae	Gambiae	BK-S vs KY	S03	-0.00159	-0.00027	0.356	0.89266	0.005
Gambiae	Gambiae	BK-S vs KY	S04	0.34252	0.08982	0.004	0.97222	0
Gambiae	Gambiae	BK-S vs KY	S05	0.08394	0.0194	0.121	0.91868	0
Gambiae	Gambiae	BK-S vs KY	S06	0.20258	0.03869	0.094	0.91099	0.002
Gambiae	Gambiae	BK-S vs KY	S07	0.1837	0.04099	0.083	1	0
Gambiae	Gambiae	BK-S vs KY	S08	0.2081	0.04411	0.023	0.95455	0
Gambiae	Gambiae	BK-S vs KY	S09	0.39859	0.03132	0.121	0.95238	0.021
Gambiae	Gambiae	BK-S vs KY	S10	-0.04655	-0.00784	0.607	0.86957	0.049
Gambiae	Gambiae	BK-S vs KY	S11	0.06265	0.01042	0.211	0.93478	0.003
Gambiae	Gambiae	BK-S vs KY	S12	0.23437	0.05328	0.035	0.96296	0
Gambiae	Gambiae	BK-S vs KY	S14	0.1374	0.04118	0.052	0.88858	0
Gambiae	Gambiae	BK-S vs KY	S16	0.30306	0.09049	0.009	0.90955	0.003
Gambiae	Gambiae	BK-S vs KY	S17	0.09185	0.01936	0.113	0.90758	0.001
Gambiae	Gambiae	BK-S vs KY	S18	0.05847	0.01275	0.223	0.88636	0.004
Serpins				0.142737	0.0304287	0.16275	0.929211	0.0055
Overall				0.175391	0.0733731	0.135125	0.919984	0.031375
Gambiae	Gambiae	BK-M vs BK-S	N01	-0.02858	-0.00408	0.456	0.89028	0.468
Gambiae	Gambiae	BK-M vs BK-S	N02	0.03048	0.00717	0.208	0.824	0.28
Gambiae	Gambiae	BK-M vs BK-S	N03	0.02132	0.00598	0.298	0.80833	0.19
Gambiae	Gambiae	BK-M vs BK-S	N04	0.01609	0.0032	0.323	0.71078	0.925
Gambiae	Gambiae	BK-M vs BK-S	N05	0.12657	0.02888	0.052	0.86728	0.035
Gambiae	Gambiae	BK-M vs BK-S	N06	0.23666	0.09269	0.006	0.89556	0.004
Gambiae	Gambiae	BK-M vs BK-S	N07	0.08606	0.02004	0.218	0.79556	0.113
Gambiae	Gambiae	BK-M vs BK-S	N08	-0.07829	-0.01369	0.766	0.88738	0.418
Gambiae	Gambiae	BK-M vs BK-S	N09	0.11477	0.02779	0.117	0.91176	0.013
Gambiae	Gambiae	BK-M vs BK-S	N10	0.04178	0.00583	0.255	0.77615	0.52
Gambiae	Gambiae	BK-M vs BK-S	N11	0.01075	0.00204	0.521	0.81248	0.262
Gambiae	Gambiae	BK-M vs BK-S	N12	-0.05373	-0.00711	0.677	0.92188	0.147
Gambiae	Gambiae	BK-M vs BK-S	N14	0.05477	0.01379	0.271	0.79902	0.349
Gambiae	Gambiae	BK-M vs BK-S	N16	0.05678	0.01602	0.069	0.81742	0.317
Gambiae	Gambiae	BK-M vs BK-S	N17	0.14964	0.03059	0.025	0.96825	0
Gambiae	Gambiae	BK-M vs BK-S	N18	0.1726	0.07311	0.02	0.86111	0.007
Control Loci				0.0598544	0.0188906	0.267625	0.846703	0.253
Gambiae	Gambiae	BK-M vs BK-S	S01	0.03001	0.00658	0.261	0.9444	0.003
Gambiae	Gambiae	BK-M vs BK-S	S02	0.18952	0.05772	0.018	0.92647	0.001
Gambiae	Gambiae	BK-M vs BK-S	S03	-0.06404	-0.01471	0.807	0.8333	0.185
Gambiae	Gambiae	BK-M vs BK-S	S04	0.0073	0.00148	0.359	0.82308	0.149
Gambiae	Gambiae	BK-M vs BK-S	S05	0.01954	0.00459	0.273	0.86733	0.035
Gambiae	Gambiae	BK-M vs BK-S	S06	-0.00095	-0.0002	0.427	0.7598	0.742
Gambiae	Gambiae	BK-M vs BK-S	S07	-0.01063	-0.0023	0.575	0.76346	0.757
Gambiae	Gambiae	BK-M vs BK-S	S08	0.13729	0.0311	0.022	0.85313	0.091
Gambiae	Gambiae	BK-M vs BK-S	S09	0.19681	0.01463	0.086	0.86765	0.732
Gambiae	Gambiae	BK-M vs BK-S	S10	0.00713	0.00165	0.372	0.83964	0.102
Gambiae	Gambiae	BK-M vs BK-S	S11	0.10778	0.02661	0.079	0.88235	0.032
Gambiae	Gambiae	BK-M vs BK-S	S12	0.09534	0.02016	0.042	0.7963	0.531
Gambiae	Gambiae	BK-M vs BK-S	S14	0.05749	0.0162	0.097	0.79167	0.285
Gambiae	Gambiae	BK-M vs BK-S	S16	0.11209	0.0284	0.056	0.86111	0.074
Gambiae	Gambiae	BK-M vs BK-S	S17	0.07632	0.01634	0.147	0.8333	0.256
Gambiae	Gambiae	BK-M vs BK-S	S18	-0.00641	-0.00135	0.448	0.675	0.91
Serpins				0.0596619	0.0129313	0.254312	0.832374	0.305312
Overall				0.0597581	0.0159109	0.260969	0.839538	0.279156
