# Supplementary material for: Inferring selection in the Anopheles gambiae species complex: an example from immune-related serine protease inhibitors
Source: Malar J. 2009 Jun 4;8:117. doi: 10.1186/1475-2875-8-117 (PMC2698913; doi:10.1186/1475-2875-8-117)
Supplement: Additional file 4 — McDonald-Kreitman data. Sample sizes, analysed gene lengths, polymorphisms and fixed differences for each locus, for each pair of species [file 1475-2875-8-117-S4.xls]

## Sheet: Gam-Melas
Locus	Gam_alleles	Melas_alleles	Ls	Ln	Ds	Gam_Ps	Melas_Ps	Dn	Gam_Pn	Melas_Pn
N01	72	10	128	406	4	25	2	1	13	5
N02	74	1	158	471	3	53	0	0	2	0
N03	66	14	84	294	2	15	3	0	2	0		Locus	Locus name (S = serpin, N = 'control')
N04	68	0	188	574	NA	57	NA	NA	16	NA		alleles	Number of alleles sequenced (seperated by species)
N05	74	10	175	532	6	13	5	5	18	3		Ls	Number of synonymous sites
N06	70	12	86	268	0	7	2	0	0	1		Ln	Number of nonsynonymous sites
N07	68	10	116	435	3	8	0	0	1	0		Ds	Synonymous fixed differences
N08	72	12	183	511	6	29	5	2	1	0		Ps	Synonymous polymorphisms (separated by species)
N09	72	12	133	389	3	19	0	1	5	0		Dn	Non-synonymous fixed differences
N10	72	16	85	251	4	10	3	2	2	0		Pn	Non-synonymous polymorphisms (separated by species)
N11	78	16	143	451	1	9	7	0	0	0
N12	74	14	97	308	0	25	6	0	9	3
N14	78	12	125	385	4	17	2	0	0	0
N16	76	16	55	183	1	4	5	0	1	0
N17	78	1	125	349	3	19	0	1	14	0
N18	76	0	147	493	NA	9	NA	NA	4	NA
S01	78	12	143	429	3	21	6	4	10	4
S02	70	6	153	513	4	31	4	1	3	0
S03	78	10	192	581	5	54	14	2	17	2
S04	66	0	128	424	NA	18	NA	NA	10	NA
S05	78	14	186	588	3	32	9	2	9	4
S06	76	10	175	544	2	46	7	1	10	3
S07	72	12	181	556	1	40	1	3	25	10
S08	72	16	137	460	6	31	6	0	5	4
S09	74	6	158	514	7	25	2	4	9	2
S10	76	6	152	504	4	26	2	1	7	0
S11	76	6	178	599	5	44	3	7	21	2
S12	68	0	129	432	NA	29	NA	NA	4	NA
S14	70	0	172	557	NA	26	NA	NA	2	NA
S16	72	0	188	568	NA	24	NA	NA	22	NA
S17	76	1	140	426	3	28	0	2	9	0
S18	70	4	201	615	9	37	1	4	33	1

## Sheet: Gam-Merus
Locus	Gam_alleles	Merus_alleles	Ls	Ln	Ds	Gam_Ps	Merus_Ps	Dn	Gam_Pn	Merus_Pn
N01	72	1	128	406	3	25	0	1	13	0
N02	74	1	158	471	6	53	0	0	2	0
N03	66	1	84	294	0	15	0	0	2	0
N04	68	1	188	574	6	57	0	3	16	0
N05	74	1	175	532	6	13	0	14	18	0
N06	70	1	86	268	0	7	0	0	0	0
N07	68	1	116	435	1	8	0	0	1	0
N08	72	1	183	511	6	29	0	1	1	0
N09	72	1	133	389	2	19	0	1	5	0
N10	72	1	85	251	2	10	0	1	2	0
N11	78	1	143	451	0	9	0	0	0	0
N12	74	1	97	308	1	25	0	2	9	0
N14	78	1	125	385	0	17	0	0	0	0
N16	76	1	55	183	0	4	0	0	1	0
N17	78	1	125	349	4	19	0	4	14	0
N18	76	1	147	493	4	9	0	1	4	0
S01	78	1	143	429	2	21	0	1	10	0
S02	70	1	153	513	2	31	0	1	3	0
S03	78	1	192	581	6	54	0	1	17	0
S04	66	1	128	424	6	18	0	11	10	0
S05	78	1	186	588	6	32	0	1	9	0
S06	76	1	175	544	2	46	0	1	10	0
S07	72	1	181	556	4	40	0	7	25	0
S08	72	1	137	460	6	31	0	2	5	0
S09	74	1	158	514	1	25	0	2	9	0
S10	76	1	152	504	8	26	0	3	7	0
S11	76	1	178	599	0	44	0	6	21	0
S12	68	1	129	432	3	29	0	0	4	0
S14	70	1	172	557	5	26	0	0	2	0
S16	72	1	188	568	6	24	0	1	22	0
S17	76	1	140	426	5	28	0	1	9	0
S18	70	1	201	615	6	37	0	4	33	0

## Sheet: Gam-Quad
Locus	Gam_alleles	Quad_alleles	Ls	Ln	Ds	Gam_Ps	Quad_Ps	Dn	Gam_Pn	Quad_Pn
N01	72	1	128	406	2	25	0	1	13	0
N02	74	1	158	471	2	53	0	0	2	0
N03	66	1	84	294	1	15	0	0	2	0
N04	68	1	188	574	3	57	0	0	16	0
N05	74	1	175	532	3	13	0	5	18	0
N06	70	1	86	268	1	7	0	0	0	0
N07	68	1	116	435	0	8	0	0	1	0
N08	72	1	183	511	2	29	0	0	1	0
N09	72	1	133	389	1	19	0	0	5	0
N10	72	1	85	251	1	10	0	0	2	0
N11	78	1	143	451	0	9	0	0	0	0
N12	74	1	97	308	0	25	0	0	9	0
N14	78	1	125	385	1	17	0	0	0	0
N16	76	1	55	183	0	4	0	0	1	0
N17	78	1	125	349	0	19	0	0	14	0
N18	76	1	147	493	3	9	0	0	4	0
S01	78	1	143	429	1	21	0	1	10	0
S02	70	1	153	513	1	31	0	0	3	0
S03	78	1	192	581	4	54	0	0	17	0
S04	66	1	128	424	2	18	0	0	10	0
S05	78	1	186	588	4	32	0	3	9	0
S06	76	1	175	544	2	46	0	0	10	0
S07	72	1	181	556	2	40	0	2	25	0
S08	72	1	137	460	2	31	0	0	5	0
S09	74	1	158	514	0	25	0	1	9	0
S10	76	1	152	504	4	26	0	1	7	0
S11	76	1	178	599	3	44	0	1	21	0
S12	68	1	129	432	1	29	0	0	4	0
S14	70	1	172	557	1	26	0	0	2	0
S16	72	1	188	568	1	24	0	0	22	0
S17	76	1	140	426	0	28	0	0	9	0
S18	70	1	201	615	1	37	0	1	33	0

## Sheet: Arbn-Melas
Locus	Arbn_alleles	Melas_alleles	Ls	Ln	Ds	Arbn_Ps	Melas_Ps	Dn	Arbn_Pn	Melas_Pn
N01	46	10	128	406	7	17	2	1	18	5
N02	46	1	158	471	4	36	0	0	0	0
N03	40	14	84	294	3	12	3	0	1	0
N04	46	0	188	574	NA	34	NA	NA	6	NA
N05	46	10	175	532	6	16	5	4	10	3
N06	44	12	86	268	0	5	2	0	0	1
N07	44	10	116	435	4	2	0	0	0	0
N08	42	12	183	511	8	28	5	2	2	0
N09	44	12	133	389	4	12	0	1	5	0
N10	44	16	85	251	5	8	3	2	1	0
N11	44	16	143	451	1	6	7	0	0	0
N12	44	14	97	308	0	17	6	0	4	3
N14	46	12	125	385	4	1	2	0	1	0
N16	44	16	55	183	1	0	5	0	0	0
N17	40	1	125	349	4	12	0	1	9	0
N18	46	0	147	493	NA	4	NA	NA	3	NA
S01	46	12	143	429	4	13	6	4	11	4
S02	44	6	153	513	7	24	4	2	5	0
S03	44	10	192	581	9	23	14	4	10	2
S04	42	0	128	424	NA	6	NA	NA	8	NA
S05	44	14	186	588	6	21	9	2	7	4
S06	44	10	175	544	5	25	7	1	9	3
S07	42	12	181	556	2	21	1	3	12	10
S08	44	16	137	460	8	13	6	0	6	4
S09	44	6	158	514	7	12	2	5	7	2
S10	46	6	152	504	3	16	2	2	5	0
S11	40	6	178	599	6	22	3	10	13	2
S12	42	0	129	432	NA	20	NA	NA	2	NA
S14	34	0	172	557	NA	8	NA	NA	4	NA
S16	34	0	188	568	NA	13	NA	NA	12	NA
S17	46	1	140	426	3	21	0	1	6	0
S18	46	4	201	615	17	14	1	3	5	1

## Sheet: Arbn_Merus
Locus	Arbn_alleles	Merus_alleles	Ls	Ln	Ds	Arbn_Ps	Merus_Ps	Dn	Arbn_Pn	Merus_Pn
N01	46	1	128	406	5	17	0	1	18	0
N02	46	1	158	471	6	36	0	0	0	0
N03	40	1	84	294	0	12	0	0	1	0
N04	46	1	188	574	9	34	0	7	6	0
N05	46	1	175	532	7	16	0	13	10	0
N06	44	1	86	268	0	5	0	0	0	0
N07	44	1	116	435	2	2	0	0	0	0
N08	42	1	183	511	7	28	0	1	2	0
N09	44	1	133	389	2	12	0	2	5	0
N10	44	1	85	251	2	8	0	1	1	0
N11	44	1	143	451	0	6	0	0	0	0
N12	44	1	97	308	1	17	0	2	4	0
N14	46	1	125	385	4	1	0	0	1	0
N16	44	1	55	183	0	0	0	0	0	0
N17	40	1	125	349	4	12	0	4	9	0
N18	46	1	147	493	5	4	0	1	3	0
S01	46	1	143	429	2	13	0	1	11	0
S02	44	1	153	513	5	24	0	2	5	0
S03	44	1	192	581	6	23	0	3	10	0
S04	42	1	128	424	7	6	0	11	8	0
S05	44	1	186	588	9	21	0	1	7	0
S06	44	1	175	544	3	25	0	1	9	0
S07	42	1	181	556	4	21	0	7	12	0
S08	44	1	137	460	6	13	0	0	6	0
S09	44	1	158	514	2	12	0	3	7	0
S10	46	1	152	504	7	16	0	3	5	0
S11	40	1	178	599	0	22	0	8	13	0
S12	42	1	129	432	4	20	0	0	2	0
S14	34	1	172	557	7	8	0	0	4	0
S16	34	1	188	568	8	13	0	3	12	0
S17	46	1	140	426	5	21	0	0	6	0
S18	46	1	201	615	9	14	0	4	5	0

## Sheet: Melas_Merus
Locus	Melas_alleles	Ls	Ln	Ds	Melas_Ps	Dn	Melas_Pn
N01	10	128	406	10	2	2	5
N03	14	84	294	2	3	0	0
N05	10	175	532	7	5	11	3
N06	12	86	268	0	2	0	1
N07	10	116	435	2	0	0	0
N08	12	183	511	14	5	1	0
N09	12	133	389	7	0	3	0
N10	16	85	251	7	3	1	0
N11	16	143	451	1	6	0	0
N12	14	97	308	5	6	2	3
N14	12	125	385	5	2	0	0
N16	16	55	183	1	5	0	0
S01	12	143	429	6	6	5	4
S02	6	153	513	6	4	2	0
S03	10	192	581	10	14	3	2
S05	14	186	588	7	9	3	4
S06	10	175	544	13	7	2	3
S07	12	181	556	6	1	10	10
S08	16	137	460	13	6	2	4
S09	6	158	514	6	2	2	2
S10	6	152	504	8	2	5	0
S11	6	178	599	8	3	12	2
S18	4	201	615	17	1	6	1
